# Supplementary material for: Effects of Spinal Decompression and Segmental Spinal Instrumentation on Lower Limb Functionality in Patients with Spinal Osteoarthritis
Source: Life (Basel). 2024 Aug 27;14(9):1072. doi: 10.3390/life14091072 (PMC11433251; doi:10.3390/life14091072)
Supplement: Supplementary file 1 [file life-14-01072-s001.zip]

Archive with 1 entries (1 files):
- life-3146517-supplementary.pdf
